# Supplementary material for: Overcoming Data Loss in Wearable Disease Detection with GAN-Based Imputation
Source: NPJ Digit Med. 2026 Mar 27;9:275. doi: 10.1038/s41746-026-02518-4 (PMC13043753; doi:10.1038/s41746-026-02518-4)
Supplement: Supplementary file 2 — Supplementary Data 1 [file 41746_2026_2518_MOESM2_ESM.xlsx]

## Sheet: Cohort
Number of Participants: 300
Age	Range
Age Range (Median)	19-82 (49.6)
Sex	Number (%)
Female	148 (49.33)
Male	152 (50.66)
GAN-Only Malaria Detection	%	Age (Median)
Female	0.552632	52.14
Male	0.447368	51.06
FSM-Only Malaria Detection	%	Age (Median)
Female	0.428571	43.33
Male	0.571429	62.25
Both Methods Malaria Detection	%	Age (Median)
Female	0.347826	47.19
Male	0.652174	50.4666
