# Supplementary material for: Overcoming Data Loss in Wearable Disease Detection with GAN-Based Imputation
Source: NPJ Digit Med. 2026 Mar 27;9:275. doi: 10.1038/s41746-026-02518-4 (PMC13043753; doi:10.1038/s41746-026-02518-4)
Supplement: Supplementary file 3 — Supplementary Data 2 [file 41746_2026_2518_MOESM3_ESM.xlsx]

## Sheet: Sheet 1
study_id	Date of test	test result	Date of test	Test result	Date of test	Test reslts	Date of test	Test result	Date of test	Test results	Date of test	Test results	Date of test	Test results	Date of test	Test results	Date of test	Test results	Date of test	Test results	Date of test	Test results	#positive
1					2024-05-14	negative	2024-10-06	negative															0
2					2024-04-29	negative	2024-05-20	negative	2024-10-06	negative													0
3			2024-09-04	positive	2024-08-05	negative	2024-05-31	negative	2024-06-24	negative													1
4	2024-06-27	positive	2024-11-07	negative	2024-07-18	positive			2024-08-16	negative	2024-08-26	negative	2024-08-29	positive			2024-09-19	positive					4
5	2024-09-05	negative	2024-05-24	positive	2024-07-24	negative	2024-07-08	negative	2024-08-21	negative	2024-08-30	negative											1
6			2024-05-04	negative	2024-07-05	negative	2024-05-27	negative	2024-06-18	negative													0
7			2024-04-26	negative	2024-07-16	negative																	0
8			2024-04-04	negative	2024-04-25	negative	2024-05-15	negative															0
9	2024-04-04	positive	2024-11-04	negative	2024-04-26	positive	2024-05-13	negative	2024-05-31	negative													2
10			2024-11-04	negative			2024-05-23	positive	2024-06-13	negative													1
11			2024-04-25	negative			2024-05-21	positive	2024-04-06	negative	2024-10-06	negative											1
12					2024-06-18	negative																	0
13			2024-04-04	negative	2024-04-18	negative	2024-04-25	negative	2024-05-21	positive	2024-05-06	positive											2
14			2024-04-16	negative	2024-07-05	negative	2024-10-06	negative															0
15			2024-04-04	negative	2024-11-04	negative	2024-04-25	negative	2024-05-16	negative	2024-05-31	negative	2024-07-06	negative									0
16					2024-05-04	negative	2024-05-28	positive	2024-06-14	negative													1
17	2024-04-04	negative	2024-04-30	negative	2024-05-30	negative	2024-06-21	negative															0
18					2024-11-04	negative	2024-04-22	positive	2024-05-17	negative	2024-07-06	negative											1
19			2024-11-04	negative	2024-04-29	negative	2024-05-20	negative	2024-06-18	negative													0
20							2024-04-22	negative	2024-07-05	negative	2024-04-06	negative											0
21			2024-04-29	positive	2024-05-14	negative	2024-04-06	negative															1
22					2024-11-04	positive			2024-05-28	negative	2024-04-06	negative	2024-06-18	negative									1
23							2024-11-04	positive	2024-05-25	negative			2024-05-17	negative	2024-07-06	negative							1
24			2024-06-05	positive	2024-05-30	negative	2024-06-20	negative															1
25					2024-04-04	negative	2024-04-25	negative	2024-05-20	negative	2024-04-06	negative	2024-06-18	negative									0
26					2024-04-24	positive			2024-05-15	negative													1
28							2024-09-05	negative	2024-05-23	negative	2024-07-16	negative											0
29			2024-09-04	negative	2024-04-23	negative	2024-05-17	positive	2024-06-28	negative													1
30			2024-04-06	negative																			0
31			2024-04-16	negative			2024-09-05	negative	2024-05-16	negative	2024-05-30	negative	2024-06-20	negative									0
32	2024-04-18	positive			2024-05-22	negative	2024-06-14	negative	2024-06-28	negative													1
33			2024-04-04	negative	2024-04-25	negative	2024-05-16	negative	2024-06-06	positive													1
34			2024-11-04	negative	2024-08-05	negative	2024-05-22	negative	2024-05-29	negative	2024-06-18	negative	2024-09-07	negative									0
35					2024-04-15	positive	2024-05-27	negative	2024-06-18	positive													2
37					2024-08-04	negative	2024-05-21	negative	2024-05-29	negative	2024-11-06	positive	2024-07-16	negative									1
38					2024-08-04	negative			2024-05-13	negative	2024-05-23	negative	2024-05-28	negative	2024-06-18	negative							0
39							2024-04-17	negative			2024-05-13	negative	2024-05-29	negative	2024-06-13	negative							0
40					2024-11-04	negative	2024-04-30	negative	2024-05-16	negative			2024-06-20	negative	2024-08-07	negative							0
41			2024-04-25	positive																			1
42					2024-04-19	negative	2024-04-25	positive	2024-05-16	negative	2024-05-30	negative											1
43			2024-11-04	positive	2024-04-18	negative			2024-09-05	negative	2024-05-30	positive											2
44							2024-05-24	negative	2024-06-14	negative	2024-06-24	negative											0
45			2024-08-04	positive	2024-05-16	negative	2024-05-07	negative	2024-07-31	negative													1
46					2024-11-04	negative	2024-04-17	negative	2024-05-15	negative	2024-05-29	negative	2024-06-19	negative									0
47			2024-04-04	negative	2024-09-04	negative	2024-04-24	negative	2024-05-15	negative	2024-05-06	negative											0
48					2024-05-13	positive	2024-05-21	negative	2024-05-31	positive													2
49			2024-04-24	negative	2024-05-15	negative	2024-05-06	negative															0
50			2024-04-04	positive	2024-04-25	negative	2024-04-30	negative	2024-05-14	negative													1
51							2024-05-31	negative	2024-06-20	negative													0
52			2024-04-04	positive	2024-04-19	negative																	1
53			2024-04-25	negative	2024-05-16	negative	2024-06-25	negative															0
54					2024-11-04	positive	2024-04-29	negative	2024-05-16	negative	2024-06-06	negative											1
55					2024-04-17	negative	2024-05-15	positive	2024-06-06	negative	2024-06-14	negative	2024-06-24	negative									1
56			2024-05-04	negative	2024-04-25	negative			2024-05-27	negative	2024-06-20	negative											0
57	2024-05-04	negative	2024-04-19	negative	2024-10-05	positive	2024-05-28	negative	2024-04-06	negative													1
58					2024-11-04	positive	2024-05-24	positive															2
60																							0
61					2024-09-05	positive	2024-05-18	negative	2024-04-06	negative	2024-06-26	negative											1
62			2024-04-04	negative			2024-04-24	negative	2024-05-15	negative	2024-05-29	negative											0
63			2024-04-04	negative	2024-11-04	positive	2024-04-23	negative	2024-04-29	negative	2024-05-13	negative	2024-04-06	negative									1
64			2024-04-04	negative	2024-11-04	negative	2024-04-26	negative	2024-08-05	negative	2024-05-16	negative	2024-06-06	negative									0
66			2024-08-04	positive	2024-05-16	negative	2024-06-06	positive															2
67	2024-09-04	positive	2024-05-06	negative	2024-06-18	positive	2024-07-15	positive															3
68	2024-04-18	negative	2024-05-17	negative	2024-05-28	negative																	0
69			2024-04-04	negative	2024-04-18	positive	2024-04-25	positive	2024-05-16	negative	2024-04-06	negative											2
70			2024-05-23	negative	2024-06-20	negative	2024-04-07	negative															0
71					2024-09-04	positive	2024-04-17	negative	2024-07-05	negative	2024-05-27	negative											1
72	2024-05-06	negative	2024-09-07	positive																			1
73			2024-04-04	positive			2024-04-30	positive	2024-11-05	negative													2
74	2024-04-19	positive	2024-04-29	negative	2024-06-06	negative																	1
76			2024-04-15	negative	2024-06-05	negative	2024-05-22	positive	2024-06-13	negative													1
77	2024-04-18	negative			2024-09-05	negative			2024-06-20	negative													0
79	2024-09-04	negative	2024-04-30	positive	2024-08-05	negative	2024-05-21	negative	2024-04-06	negative	2024-11-06	negative											1
80	2024-04-17	negative	2024-05-20	negative																			0
81	2024-11-04	negative	2024-04-25	negative	2024-07-05	positive	2024-05-29	negative															1
82			2024-04-19	negative	2024-10-05	negative	2024-04-07	negative															0
83	2024-11-04	positive	2024-04-30	negative	2024-05-21	negative	2024-11-06	positive															2
84	2024-11-04	negative	2024-08-05	negative	2024-05-29	negative	2024-06-19	negative															0
85	2024-07-05	negative	2024-06-06	negative	2024-07-17	positive	2024-07-19	negative															1
86	2024-05-22	negative	2024-05-29	negative	2024-07-18	negative																	0
87	2024-04-16	positive			2024-05-16	negative	2024-05-22	negative	2024-05-06	negative	2024-06-13	negative											1
88	2024-05-22	negative	2024-07-15	negative	2024-05-08	negative	2024-08-21	negative	2024-08-29	negative													0
89			2024-04-15	negative	2024-06-05	negative	2024-05-21	positive															1
90	2024-10-05	negative	2024-05-31	negative	2024-06-24	negative	2024-05-07	negative															0
91			2024-09-04	positive	2024-05-15	negative	2024-05-06	positive															2
92			2024-04-22	negative	2024-05-31	negative	2024-06-18	negative															0
93	2024-04-18	negative	2024-06-16	negative			2024-07-16	negative															0
94							2024-05-17	negative	2024-05-23	negative	2024-07-06	positive	2024-06-18	positive									2
95	2024-04-19	negative	2024-06-05	negative	2024-05-21	negative	2024-07-15	negative															0
96	2024-05-21	positive	2024-06-14	negative	2024-07-23	negative																	1
97	2024-04-18	positive	2024-04-29	negative	2024-09-05	positive	2024-06-20	positive															3
98			2024-04-30	negative	2024-05-20	negative	2024-11-06	negative															0
99			2024-04-15	positive			2024-11-07	negative	2024-07-23	negative													1
100	2024-09-04	negative	2024-04-30	negative	2024-05-21	negative	2024-11-06	negative															0
101			2024-04-19	positive	2024-06-26	negative	2024-07-17	negative															1
102			2024-08-04	negative	2024-04-30	negative	2024-05-23	negative	2024-05-06	negative	2024-06-18	negative	2024-07-16	negative									0
103	2024-08-04	positive	2024-04-30	negative	2024-05-21	negative																	1
104	2024-06-05	negative	2024-05-06	negative	2024-06-26	negative	2024-07-16	negative															0
105	2024-05-04	negative	2024-04-29	negative	2024-05-20	negative	2024-10-06	positive	2024-06-27	positive													2
106	2024-09-04	negative			2024-05-28	negative	2024-06-21	negative	2024-11-07	negative													0
107	2024-08-04	negative	2024-05-16	negative	2024-05-29	negative	2024-06-25	negative	2024-07-17	negative													0
108	2024-04-25	positive	2024-04-30	negative	2024-09-05	negative	2024-04-06	negative			2024-07-24	positive											2
109			2024-04-23	positive	2024-05-15	negative	2024-05-30	positive	2024-06-18	negative	2024-05-07	negative											2
110	2024-09-04	negative	2024-09-05	negative	2024-06-21	negative																	0
111	2024-05-21	positive	2024-07-18	negative	2024-06-08	negative	2024-09-09	negative															1
112	2024-04-26	positive	2024-06-06	negative	2024-05-07	negative	2024-07-30	positive															2
113	2024-04-16	negative	2024-04-25	positive	2024-07-05	positive	2024-05-16	negative	2024-06-06	negative													2
114			2024-05-23	negative	2024-06-14	positive																	1
115	2024-05-30	negative	2024-06-21	negative	2024-11-07	negative	2024-08-19	negative															0
116	2024-04-26	negative			2024-05-28	negative	2024-06-21	negative															0
117	2024-04-19	negative	2024-04-26	positive	2024-08-05	negative	2024-05-15	negative															1
118	2024-04-26	negative			2024-05-23	negative	2024-06-14	negative															0
119			2024-05-23	negative	2024-06-14	negative																	0
120			2024-05-04	positive	2024-04-30	positive	2024-05-22	negative	2024-11-06	positive													3
121	2024-09-05	positive	2024-05-29	negative	2024-06-19	negative	2024-08-07	positive	2024-07-31	negative	2024-09-16	negative											2
122	2024-04-18	positive	2024-04-23	negative	2024-04-29	positive	2024-07-05	negative	2024-05-20	negative	2024-04-06	negative	2024-06-14	negative	2024-06-21	negative							2
123	2024-04-04	positive			2024-05-31	positive	2024-06-14	negative															2
124	2024-04-16	negative			2024-05-23	negative	2024-11-06	negative	2024-04-07	positive													1
125	2024-04-04	negative	2024-11-04	negative	2024-04-17	negative	2024-04-26	negative	2024-06-27	negative													0
126	2024-09-07	negative	2024-04-22	negative	2024-04-16	negative																	0
127	2024-05-29	negative	2024-06-20	negative	2024-11-07	negative	2024-07-25	negative															0
128	2024-04-17	positive			2024-05-23	negative	2024-06-20	negative															1
129	2024-05-04	negative	2024-04-17	positive			2024-05-27	negative	2024-06-24	positive													2
130	2024-04-24	positive			2024-05-23	negative	2024-06-14	negative															1
131	2024-04-30	negative	2024-05-21	negative	2024-11-06	negative	2024-07-26	negative															0
132	2024-04-04	negative	2024-11-04	negative	2024-04-30	negative	2024-05-21	positive	2024-11-06	negative													1
133	2024-04-30	positive	2024-09-05	negative	2024-11-06	negative			2024-07-22	positive													2
134	2024-05-04	negative			2024-05-27	negative	2024-06-14	negative															0
135	2024-05-04	negative	2024-05-17	negative	2024-05-24	negative	2024-06-13	negative	2024-07-15	negative													0
136	2024-04-22	negative																					0
137	2024-04-17	negative			2024-04-14	positive			2024-05-23	negative													1
138	2024-05-29	negative	2024-09-07	negative	2024-07-15	negative	2024-07-30	negative															0
139	2024-04-17	negative			2024-05-24	negative	2024-06-14	negative	2024-04-07	negative													0
140	2024-05-04	negative	2024-04-17	negative			2024-04-07	positive															1
141	2024-09-04	positive	2024-04-25	negative	2024-05-13	negative	2024-05-21	negative	2024-11-06	negative													1
142	2024-05-30	negative	2024-06-13	negative	2024-11-07	negative																	0
144	2024-04-04	negative	2024-04-16	positive			2024-05-22	negative	2024-05-30	negative	2024-06-19	positive											2
145	2024-07-05	negative	2024-05-28	negative	2024-06-20	negative	2024-07-15	negative	2024-07-24	negative													0
147	2024-04-22	negative			2024-05-23	negative	2024-05-30	negative	2024-06-20	negative	2024-07-19	positive											1
148	2024-04-19	positive	2024-08-05	negative	2024-05-17	positive	2024-06-28	negative	2024-07-16	negative													2
149	2024-05-13	negative			2024-07-18	negative	2024-07-30	negative	2024-08-08	negative													0
150	2024-05-16	positive	2024-06-06	positive	2024-06-27	negative	2024-07-18	negative															2
151	2024-07-05	negative	2024-05-22	negative	2024-06-13	negative			2024-07-24	negative													0
152	2024-05-24	negative			2024-07-22	positive	2024-08-16	negative	2024-08-22	negative													1
153	2024-04-22	positive	2024-05-20	negative	2024-04-06	negative	2024-06-25	negative	2024-07-17	positive													2
154					2024-04-17	negative	2024-05-29	positive	2024-06-19	positive													2
155	2024-06-13	negative	2024-06-28	negative	2024-05-07	positive	2024-07-15	negative	2024-07-22	negative			2024-08-23	negative									1
156	2024-05-28	negative	2024-07-05	negative	2024-11-06	positive	2024-06-19	negative	2024-04-07	negative	2024-09-07	negative	2024-07-23	negative									1
157	2024-06-21	negative	2024-07-18	negative	2024-07-24	negative	2024-08-13	negative															0
158	2024-04-16	negative	2024-09-05	negative	2024-06-06	negative	2024-06-21	negative															0
159	2024-05-28	negative	2024-06-18	positive	2024-09-07	negative	2024-07-15	negative	2024-07-08	negative													1
160	2024-09-26	negative	2024-04-10	negative	2024-11-10	negative	2024-10-30	negative			2024-10-12	negative											0
161	2024-04-17	negative	2024-04-24	positive	2024-09-05	negative	2024-05-29	negative	2024-06-21	negative													1
162	2024-04-18	negative	2024-09-05	negative	2024-06-06	positive	2024-06-21	positive															2
163	2024-04-04	positive	2024-04-22	negative	2024-09-05	negative	2024-05-30	negative	2024-06-20	positive													2
164	2024-11-04	positive	2024-09-05	negative	2024-05-29	negative	2024-06-19	negative															1
165	2024-04-17	positive			2024-05-17	negative	2024-05-30	negative			2024-11-07	negative											1
166	2024-05-23	negative	2024-06-28	negative	2024-07-17	negative																	0
167	2024-05-24	negative	2024-06-13	negative			2024-09-08	positive															1
168	2024-04-26	negative	2024-05-17	negative	2024-04-06	negative	2024-06-14	negative															0
169	2024-05-23	negative	2024-10-22	negative	2024-04-11	negative																	0
170	2024-05-24	negative	2024-06-21	negative	2024-08-07	negative	2024-07-26	negative															0
172	2024-05-20	negative	2024-06-24	negative	2024-08-07	negative	2024-07-15	negative	2024-05-08	negative													0
173	2024-05-21	negative	2024-11-06	negative			2024-07-16	negative	2024-07-30	negative													0
174	2024-05-24	negative	2024-06-28	positive	2024-07-19	negative																	1
175	2024-04-17	negative	2024-04-29	negative	2024-05-21	negative	2024-06-14	negative	2024-06-28	negative													0
176			2024-05-22	negative	2024-06-20	negative	2024-07-18	positive	2024-06-08	negative													1
177	2024-04-30	negative	2024-10-05	negative	2024-05-31	negative																	0
178	2024-04-29	positive	2024-06-27	negative	2024-08-07	negative	2024-07-15	negative															1
179	2024-04-26	negative	2024-05-20	negative	2024-07-06	negative	2024-06-28	negative															0
180																							0
181	2024-04-25	negative			2024-05-17	positive			2024-06-26	negative	2024-07-16	positive											2
182	2024-04-24	positive	2024-04-30	negative	2024-05-22	negative	2024-11-06	negative	2024-06-25	negative													1
183			2024-09-08	negative	2024-08-16	negative	2024-08-26	negative	2024-08-30	negative	2024-06-09	negative	2024-09-13	negative									0
184	2024-05-06	negative	2024-06-24	negative			2024-07-18	negative	2024-07-29	negative	2024-08-29	negative											0
186	2024-04-22	positive	2024-04-26	negative	2024-05-17	negative	2024-11-06	negative	2024-06-26	negative	2024-04-07	positive											2
188	2024-05-20	negative					2024-09-26	negative	2024-04-10	negative	2024-10-14	positive											1
189			2024-05-30	negative	2024-06-14	negative	2024-07-16	negative	2024-05-08	negative													0
190	2024-04-22	negative	2024-06-05	negative	2024-05-27	negative			2024-06-13	negative													0
191	2024-04-24	negative	2024-07-05	negative	2024-05-21	negative	2024-11-06	negative	2024-06-28	negative													0
192	2024-05-14	negative	2024-05-27	negative	2024-06-18	negative	2024-08-07	negative	2024-07-25	negative	2024-07-08	positive											1
194	2024-05-20	negative	2024-10-06	negative	2024-06-25	negative			2024-07-17	negative	2024-07-24	negative											0
196	2024-05-28	positive																					1
198	2024-10-06	positive	2024-06-28	negative	2024-07-25	negative	2024-08-19	negative															1
199	2024-06-25	positive	2024-07-18	negative	2024-07-08	negative	2024-08-26	positive															2
200	2024-05-27	negative	2024-06-06	negative	2024-06-11	negative			2024-07-22	negative													0
201	2024-05-13	negative	2024-05-06	negative	2024-06-26	positive	2024-07-15	negative	2024-07-24	positive	2024-05-08	negative											2
202	2024-05-20	positive	2024-10-06	positive			2024-07-22	negative															2
203	2024-05-23	negative	2024-06-13	positive	2024-04-07	negative	2024-07-29	negative															1
204			2024-06-25	negative	2024-07-15	negative	2024-05-08	negative															0
205	2024-05-28	negative	2024-06-18	negative	2024-11-07	negative	2024-07-24	negative															0
206	2024-05-20	negative	2024-10-06	negative			2024-07-22	negative															0
207	2024-05-30	negative	2024-06-25	negative			2024-05-08	negative															0
208	2024-10-06	negative			2024-07-24	negative	2024-08-20	negative															0
209	2024-07-05	negative	2024-05-21	negative	2024-05-28	negative	2024-11-06	negative			2024-07-17	negative	2024-07-24	positive									1
210	2024-05-23	positive	2024-06-13	negative	2024-04-07	negative	2024-07-25	positive															2
211	2024-05-22	negative			2024-07-18	negative	2024-07-30	negative	2024-05-08	negative													0
212	2024-05-16	positive	2024-05-23	negative	2024-06-13	negative			2024-07-25	negative													1
213	2024-07-05	negative	2024-05-20	negative	2024-10-06	negative	2024-06-18	negative			2024-07-22	positive											1
214	2024-05-16	negative	2024-05-30	negative	2024-06-19	negative	2024-11-07	negative															0
215	2024-05-24	negative	2024-05-30	negative	2024-06-18	negative	2024-09-07	negative	2024-07-26	negative	2024-07-08	positive											1
216	2024-05-23	negative			2024-10-07	negative	2024-07-24	negative															0
217	2024-05-23	negative	2024-06-13	positive	2024-04-07	positive	2024-07-25	negative															2
218	2024-05-28	positive	2024-04-06	positive	2024-06-25	positive	2024-07-16	negative	2024-06-08	negative													3
220	2024-06-05	positive	2024-05-17	negative	2024-11-06	negative			2024-07-22	positive													2
222	2024-07-05	positive	2024-05-21	negative	2024-05-06	negative					2024-07-23	positive											2
223	2024-05-20	negative	2024-11-06	negative			2024-05-07	negative	2024-07-22	positive													1
224	2024-05-24	negative	2024-07-06	negative	2024-06-28	negative	2024-07-18	negative															0
225	2024-05-27	negative	2024-06-18	negative	2024-07-16	negative																	0
226	2024-05-23	negative	2024-05-30	negative																			0
227	2024-05-27	negative	2024-07-15	positive	2024-05-08	negative	2024-08-19	negative	2024-08-26	negative													1
228	2024-04-06	positive	2024-06-24	negative	2024-08-07	negative	2024-07-16	negative	2024-06-08	negative													1
229	2024-05-15	negative	2024-05-29	negative	2024-06-20	positive	2024-09-07	negative															1
230					2024-06-26	negative	2024-07-16	negative	2024-07-23	negative	2024-07-31	positive	2024-06-08	negative									1
231	2024-05-21	negative	2024-06-13	negative			2024-07-17	negative	2024-07-23	negative													0
232	2024-05-28	positive	2024-07-31	negative	2024-08-28	negative	2024-09-16	negative															1
234	2024-05-29	positive	2024-10-06	negative	2024-07-23	positive			2024-06-08	negative	2024-08-16	negative											2
235	2024-05-23	positive	2024-10-06	negative	2024-06-26	negative	2024-07-18	positive	2024-06-08	negative	2024-08-15	negative											2
236	2024-05-20	positive			2024-06-20	negative	2024-09-07	negative	2024-07-31	negative													1
237	2024-05-28	negative	2024-06-13	positive			2024-07-23	negative															1
238	2024-04-06	negative	2024-06-18	negative	2024-08-07	negative	2024-07-26	negative			2024-08-19	negative											0
239	2024-05-24	negative	2024-05-31	negative	2024-06-24	negative	2024-07-15	negative	2024-06-08	negative													0
240	2024-05-31	negative	2024-05-06	negative			2024-07-17	negative	2024-07-25	negative	2024-07-08	negative	2024-08-14	positive									1
241	2024-05-29	negative	2024-06-18	negative	2024-11-07	positive																	1
242	2024-06-24	negative			2024-10-07	negative	2024-08-27	negative															0
243			2024-06-25	negative			2024-07-15	negative	2024-06-08	negative	2024-08-21	negative	2024-08-28	negative									0
244					2024-07-30	negative	2024-08-28	negative															0
245	2024-10-06	negative			2024-06-08	negative																	0
246	2024-06-24	positive	2024-07-15	negative	2024-08-14	negative	2024-08-21	negative	2024-08-27	negative													1
247	2024-06-19	positive	2024-06-25	negative	2024-05-08	negative	2024-08-27	negative															1
248	2024-05-06	negative			2024-11-07	negative	2024-07-30	negative	2024-08-16	negative	2024-08-28	negative											0
249	2024-05-06	negative	2024-06-19	negative	2024-09-07	negative	2024-07-29	negative	2024-08-16	negative	2024-08-21	negative											0
250	2024-05-29	negative	2024-06-19	negative			2024-07-22	positive			2024-08-26	negative	2024-09-13	positive									2
251			2024-07-15	negative	2024-06-08	negative	2024-08-30	negative															0
252	2024-06-13	negative			2024-04-07	negative	2024-07-29	negative	2024-08-15	negative													0
253	2024-07-19	negative																					0
254	2024-05-28	negative	2024-10-06	positive	2024-06-18	negative	2024-06-24	negative			2024-07-22	negative	2024-07-08	negative	2024-08-18	negative							1
255	2024-05-28	negative	2024-11-06	negative			2024-07-22	positive	2024-09-08	negative	2024-08-16	negative											1
256	2024-06-18	negative	2024-08-07	negative			2024-08-13	negative	2024-08-20	positive													1
257	2024-04-06	negative	2024-06-27	negative	2024-07-18	negative	2024-08-16	negative															0
258	2024-06-24	negative			2024-07-15	negative	2024-07-08	positive	2024-08-28	negative													1
259	2024-05-31	negative	2024-07-06	negative	2024-06-14	negative	2024-04-07	negative	2024-07-25	negative													0
260			2024-07-26	negative	2024-08-23	positive			2024-09-13	negative													1
261			2024-06-06	positive	2024-04-07	negative	2024-07-24	negative	2024-08-13	negative													1
262			2024-07-24	negative	2024-08-14	positive	2024-08-21	negative	2024-08-28	negative													1
263	2024-06-14	negative	2024-05-07	negative	2024-07-22	negative	2024-08-19	positive	2024-08-29	negative													1
264	2024-07-06	negative			2024-08-07	negative	2024-07-30	negative	2024-08-15	negative													0
265	2024-04-10	negative	2024-11-10	negative	2024-10-23	negative	2024-10-31	negative			2024-05-12	positive											1
266							2024-07-23	negative	2024-08-08	negative	2024-08-14	negative											0
267	2024-09-26	negative	2024-11-10	negative	2024-10-24	positive			2024-05-12	negative													1
268																							0
269	2024-11-10	positive	2024-04-11	positive	2024-11-11	negative																	2
270	2024-06-21	negative					2024-08-23	negative															0
271			2024-08-08	negative	2024-08-29	negative	2024-06-09	negative			2024-09-20	positive											1
272	2024-08-07	negative					2024-09-08	positive	2024-08-16	positive	2024-08-23	negative											2
273																							0
274			2024-08-10	negative	2024-10-29	negative					2024-04-12	negative											0
275	2024-06-27	negative	2024-07-18	negative	2024-08-08	negative	2024-08-23	negative	2024-08-29	positive													1
276	2024-09-13	negative	2024-09-20	negative	2024-09-10	negative	2024-10-30	positive	2024-07-11	negative													1
277	2024-09-19	positive			2024-09-10	positive	2024-10-22	negative	2024-05-11	negative													2
278	2024-06-20	negative			2024-07-15	positive			2024-08-23	negative	2024-04-09	negative											1
279	2024-09-13	negative	2024-09-25	negative	2024-09-10	negative	2024-10-16	positive	2024-10-30	negative	2024-06-11	negative											1
280			2024-09-24	negative			2024-10-25	negative															0
281																							0
282	2024-07-19	negative																					0
283			2024-09-10	negative					2024-09-12	negative													0
284			2024-09-10	negative	2024-10-16	positive	2024-10-23	negative	2024-06-11	negative													1
285	2024-04-10	negative	2024-09-10	negative	2024-10-29	negative																	0
286	2024-09-10	negative	2024-10-18	negative																			0
287	2024-09-20	negative			2024-10-23	positive			2024-05-12	negative													1
288	2024-10-16	negative	2024-11-11	negative	2024-08-11	negative																	0
289	2024-09-25	negative			2024-08-10	negative	2024-10-15	negative	2024-10-29	negative	2024-05-11	negative											0
290																							0
291																							0
292																							0
293	2024-09-26	negative	2024-09-10	positive	2024-10-22	negative	2024-06-11	positive					2024-05-12	negative									2
294			2024-08-10	negative	2024-10-24	positive	2024-10-31	negative	2024-08-11	negative					2024-05-12	negative							1
295	2024-09-07	negative	2024-07-22	negative			2024-08-16	negative	2024-09-18	negative													0
296	2024-09-24	negative	2024-10-22	negative	2024-05-11	negative																	0
297			2024-09-10	negative	2024-10-16	negative	2024-10-30	negative					2024-05-12	negative									0
298	2024-09-24	positive	2024-04-10	negative	2024-10-29	negative			2024-06-12	negative													1
299	2024-09-26	negative			2024-09-10	negative	2024-10-16	negative	2024-10-23	positive	2024-10-30	positive	2024-06-11	positive					2024-04-12	negative			3
300	2024-09-27	negative	2024-11-10	positive	2024-10-31	negative					2024-04-12	positive											2
301	2024-09-27	positive	2024-11-10	positive			2024-05-12	positive															3
302	2024-09-26	negative	2024-11-10	negative	2024-06-11	negative			2024-05-12	negative													0
304	2024-09-26	negative	2024-11-10	negative	2024-10-30	negative			2024-10-12	positive													1
305			2024-11-10	negative	2024-10-17	positive	2024-10-23	negative	2024-10-30	negative	2024-06-11	positive					2024-04-12	negative	2024-10-12	negative			2
306	2024-09-26	negative	2024-04-10	negative	2024-11-10	negative	2024-10-31	negative															0
307			2024-10-16	negative	2024-06-11	positive																	1
308	2024-09-10	positive	2024-10-16	positive	2024-06-11	positive					2024-09-12	negative											3
309			2024-10-24	negative			2024-06-12	negative															0
310																							0
311																							0
312																							0
313			2024-10-15	negative	2024-10-22	negative	2024-10-29	positive	2024-11-11	positive													2
314	2024-09-23	negative	2024-09-10	negative	2024-10-28	negative																	0
315	2024-09-27	negative	2024-11-10	negative	2024-10-18	positive			2024-04-12	positive													2
316	2024-09-17	negative			2024-10-22	positive	2024-04-11	negative	2024-11-11	positive	2024-05-12	negative											2
317																							0
																							sum_pos_tests
																							228

## Sheet: Sheet1
positive
negative
