# Supplementary material for: Overcoming Data Loss in Wearable Disease Detection with GAN-Based Imputation
Source: NPJ Digit Med. 2026 Mar 27;9:275. doi: 10.1038/s41746-026-02518-4 (PMC13043753; doi:10.1038/s41746-026-02518-4)
Supplement: Supplementary file 4 — Supplementary Data 3 [file 41746_2026_2518_MOESM4_ESM.xlsx]

## Sheet: 279_Overview
study__id	weeks__id	visitdate	nosymptoms	lateSymptoms	weeklysymptoms	weeklyfever	ownvisit	because	reason_symptoms	reason_3rdWeek
279	1	2024-09-12T12:25:23	1		7	1	2	because of his symptoms	1	0
279	2	2024-10-02T12:37:50	1		1	0		because it's the 3rd week again	0	0
279	3	2024-10-03T11:50:30	2	2	0	0	2	because it's the 3rd week again	0	1
279	4	2024-10-02T12:40:17	2	2	0	0		because it's the 3rd week again	0	0
279	5	2024-10-18T05:38:17	1		2	0		because it's the 3rd week again	0	0
279	6	2024-10-18T05:51:32	1		4	1	1	because of his symptoms	1	1
279	7	2024-10-29T12:10:49	1		3	0	2	because of his symptoms	1	0
279	8	2024-11-08T07:29:34	1		6	1	1	because of his symptoms	1	0
279	9	2024-11-14T07:43:20	1		7	1	2	because of his symptoms	1	1
279	10	##N/A##			0	0		because it's the 3rd week again	0	0
279	11	2024-11-21T08:43:22	1		12	1	1	because of his symptoms	1	0
279	12	2024-12-05T12:24:16	1		11	1	1	because of his symptoms	1	1
279	13	##N/A##			0	0		because it's the 3rd week again	0	0

## Sheet: 279_Details
study__id	weeks__id	dow__id	None of the other symptoms	Fever	Fatigue	Headache	Body Aches	Malaise (feeling unwell)	Diarrhoea	Nausea/Vomitting	Chills	Loss of Appetite	Medicine	dailysymptoms	fever_reported
279	1	Monday	1	0	0	0	0	0	0	0	0	0	0	0	0
279	1	Tuesday	0	1	1	0	1	0	0	0	0	0	0	3	1
279	1	Wednesday	1	0	0	0	0	0	0	0	0	0	0	0	0
279	1	Thursday	1	0	0	0	0	0	0	0	0	0	0	0	0
279	1	Friday	0	0	0	1	0	0	0	0	0	0	0	1	0
279	1	Saturday	0	0	0	0	1	0	0	0	0	0	0	1	0
279	1	Sunday	0	1	0	1	0	0	0	0	0	0	0	2	1
279	2	Monday	0	0	0	0	1	0	0	0	0	0	0	1	0
279	2	Tuesday	1	0	0	0	0	0	0	0	0	0	0	0	0
279	2	Wednesday	1	0	0	0	0	0	0	0	0	0	0	0	0
279	2	Thursday	1	0	0	0	0	0	0	0	0	0	0	0	0
279	2	Friday	1	0	0	0	0	0	0	0	0	0	0	0	0
279	2	Saturday	1	0	0	0	0	0	0	0	0	0	0	0	0
279	2	Sunday	1	0	0	0	0	0	0	0	0	0	0	0	0
279	5	Monday	1	0	0	0	0	0	0	0	0	0	0	0	0
279	5	Tuesday	0	0	1	0	0	0	0	0	0	0	0	1	0
279	5	Wednesday	1	0	0	0	0	0	0	0	0	0	0	0	0
279	5	Thursday	0	0	1	0	0	0	0	0	0	0	0	1	0
279	5	Friday	1	0	0	0	0	0	0	0	0	0	0	0	0
279	5	Saturday	1	0	0	0	0	0	0	0	0	0	0	0	0
279	5	Sunday	1	0	0	0	0	0	0	0	0	0	0	0	0
279	6	Monday	0	0	0	1	0	0	0	0	0	0	0	1	0
279	6	Tuesday	0	0	0	0	1	0	0	0	0	0	0	1	0
279	6	Wednesday	1	0	0	0	0	0	0	0	0	0	0	0	0
279	6	Thursday	0	1	0	0	0	0	0	0	0	0	0	1	1
279	6	Friday	1	0	0	0	0	0	0	0	0	0	0	0	0
279	6	Saturday	0	0	1	0	0	0	0	0	0	0	0	1	0
279	6	Sunday	1	0	0	0	0	0	0	0	0	0	0	0	0
279	7	Monday	0	0	0	0	1	0	0	0	0	0	0	1	0
279	7	Tuesday	1	0	0	0	0	0	0	0	0	0	0	0	0
279	7	Wednesday	0	0	0	1	0	0	0	0	0	0	0	1	0
279	7	Thursday	1	0	0	0	0	0	0	0	0	0	0	0	0
279	7	Friday	0	0	0	0	1	0	0	0	0	0	0	1	0
279	7	Saturday	1	0	0	0	0	0	0	0	0	0	0	0	0
279	7	Sunday	1	0	0	0	0	0	0	0	0	0	0	0	0
279	8	Monday	0	0	1	0	1	0	0	0	0	0	0	2	0
279	8	Tuesday	1	0	0	0	0	0	0	0	0	0	0	0	0
279	8	Wednesday	0	0	0	1	0	0	0	0	0	0	0	1	0
279	8	Thursday	0	1	0	0	0	0	0	0	0	0	0	1	1
279	8	Friday	1	0	0	0	0	0	0	0	0	0	0	0	0
279	8	Saturday	0	0	1	1	0	0	0	0	0	0	0	2	0
279	8	Sunday	1	0	0	0	0	0	0	0	0	0	0	0	0
279	9	Monday	0	0	1	0	1	0	0	0	0	0	0	2	0
279	9	Tuesday	1	0	0	0	0	0	0	0	0	0	0	0	0
279	9	Wednesday	0	1	0	1	0	0	0	0	0	0	0	2	1
279	9	Thursday	1	0	0	0	0	0	0	0	0	0	0	0	0
279	9	Friday	0	0	1	0	1	0	0	0	0	0	0	2	0
279	9	Saturday	1	0	0	0	0	0	0	0	0	0	0	0	0
279	9	Sunday	0	0	0	0	1	0	0	0	0	0	0	1	0
279	11	Monday	0	1	1	0	1	0	0	0	0	0	0	3	1
279	11	Tuesday	0	0	0	1	1	0	0	0	0	0	0	2	0
279	11	Wednesday	1	0	0	0	0	0	0	0	0	0	0	0	0
279	11	Thursday	0	1	1	0	0	0	0	0	0	0	0	2	1
279	11	Friday	0	0	0	1	1	0	0	0	0	0	0	2	0
279	11	Saturday	0	0	0	1	0	0	0	0	0	0	0	1	0
279	11	Sunday	0	1	1	0	0	0	0	0	0	0	0	2	1
279	12	Monday	0	1	1	0	0	0	0	0	0	0	0	2	1
279	12	Tuesday	0	1	0	0	1	0	0	0	0	0	0	2	1
279	12	Wednesday	0	0	0	1	0	0	0	0	0	0	0	1	0
279	12	Thursday	0	1	1	0	1	0	0	0	0	0	0	3	1
279	12	Friday	0	0	1	0	0	0	0	0	0	0	0	1	0
279	12	Saturday	0	0	0	1	1	0	0	0	0	0	0	2	0
279	12	Sunday	1	0	0	0	0	0	0	0	0	0	0	0	0

## Sheet: 294_Overview
study__id	weeks__id	visitdate	nosymptoms	lateSymptoms	weeklysymptoms	weeklyfever	ownvisit	because	reason_symptoms	reason_3rdWeek
294	1	2024-10-03T11:45:22	1		1	0		because it's the 3rd week again	0	0
294	2	2024-10-03T11:46:32	1		5	1	1	because of his symptoms	1	0
294	3	2024-10-18T05:12:18	2	2	0	0	1	because it's the 3rd week again	0	1
294	4	2024-10-29T12:22:53	1		2	0		because it's the 3rd week again	0	0
294	5	2024-10-29T12:13:44	1		5	0	2	because of his symptoms	1	0
294	6	2024-11-08T07:21:57	1		4	0	1	because of his symptoms	1	1
294	7	2024-11-14T07:45:15	1		7	1	1	because of his symptoms	1	0
294	8	2024-11-21T12:55:53	1		4	0	1	because of his symptoms	1	0
294	9	2024-11-21T12:53:51	2	2	0	0	1	because it's the 3rd week again	0	1
294	10	2024-12-03T13:24:51	1		3	0	1	because of his symptoms	1	0
294	11	2024-12-05T12:21:46	1		5	1	1	because of his symptoms	1	0
294	12	2025-01-07T07:35:19	1		3	0	1	because of his symptoms	1	1
294	13	##N/A##			0	0		because it's the 3rd week again	0	0

## Sheet: 294_Details
study__id	weeks__id	dow__id	None of the other symptoms	Fever	Fatigue	Headache	Body Aches	Malaise (feeling unwell)	Diarrhoea	Nausea/Vomitting	Chills	Loss of Appetite	Medicine	dailysymptoms	fever_reported
294	1	Monday	1	0	0	0	0	0	0	0	0	0	0	0	0
294	1	Tuesday	1	0	0	0	0	0	0	0	0	0	0	0	0
294	1	Wednesday	1	0	0	0	0	0	0	0	0	0	0	0	0
294	1	Thursday	1	0	0	0	0	0	0	0	0	0	0	0	0
294	1	Friday	1	0	0	0	0	0	0	0	0	0	0	0	0
294	1	Saturday	1	0	0	0	0	0	0	0	0	0	0	0	0
294	1	Sunday	0	0	1	0	0	0	0	0	0	0	0	1	0
294	2	Monday	1	0	0	0	0	0	0	0	0	0	0	0	0
294	2	Tuesday	1	0	0	0	0	0	0	0	0	0	0	0	0
294	2	Wednesday	0	1	1	1	0	0	0	0	0	0	0	3	1
294	2	Thursday	1	0	0	0	0	0	0	0	0	0	0	0	0
294	2	Friday	1	0	0	0	0	0	0	0	0	0	0	0	0
294	2	Saturday	1	0	0	0	0	0	0	0	0	0	0	0	0
294	2	Sunday	0	0	1	0	1	0	0	0	0	0	0	2	0
294	4	Monday	1	0	0	0	0	0	0	0	0	0	0	0	0
294	4	Tuesday	1	0	0	0	0	0	0	0	0	0	0	0	0
294	4	Wednesday	1	0	0	0	0	0	0	0	0	0	0	0	0
294	4	Thursday	0	0	0	1	0	0	0	0	0	0	0	1	0
294	4	Friday	1	0	0	0	0	0	0	0	0	0	0	0	0
294	4	Saturday	1	0	0	0	0	0	0	0	0	0	0	0	0
294	4	Sunday	0	0	0	1	0	0	0	0	0	0	0	1	0
294	5	Monday	0	0	1	0	0	0	0	0	0	0	0	1	0
294	5	Tuesday	0	0	1	0	0	0	0	0	0	0	0	1	0
294	5	Wednesday	0	0	1	0	0	0	0	0	0	0	0	1	0
294	5	Thursday	0	0	1	0	0	0	0	0	0	0	0	1	0
294	5	Friday	1	0	0	0	0	0	0	0	0	0	0	0	0
294	5	Saturday	1	0	0	0	0	0	0	0	0	0	0	0	0
294	5	Sunday	0	0	1	0	0	0	0	0	0	0	0	1	0
294	6	Monday	0	0	1	0	0	0	0	0	0	0	0	1	0
294	6	Tuesday	0	0	1	0	0	0	0	0	0	0	0	1	0
294	6	Wednesday	1	0	0	0	0	0	0	0	0	0	0	0	0
294	6	Thursday	1	0	0	0	0	0	0	0	0	0	0	0	0
294	6	Friday	0	0	1	0	0	0	0	0	0	0	0	1	0
294	6	Saturday	1	0	0	0	0	0	0	0	0	0	0	0	0
294	6	Sunday	0	0	1	0	0	0	0	0	0	0	0	1	0
294	7	Monday	1	0	0	0	0	0	0	0	0	0	0	0	0
294	7	Tuesday	0	1	1	0	0	0	0	0	0	0	0	2	1
294	7	Wednesday	0	0	0	0	1	0	0	0	0	0	0	1	0
294	7	Thursday	0	1	0	1	0	0	0	0	0	0	0	2	1
294	7	Friday	0	0	0	0	1	0	0	0	0	0	0	1	0
294	7	Saturday	1	0	0	0	0	0	0	0	0	0	0	0	0
294	7	Sunday	0	0	0	0	1	0	0	0	0	0	0	1	0
294	8	Monday	0	0	1	0	0	0	0	0	0	0	0	1	0
294	8	Tuesday	1	0	0	0	0	0	0	0	0	0	0	0	0
294	8	Wednesday	1	0	0	0	0	0	0	0	0	0	0	0	0
294	8	Thursday	0	0	1	0	0	0	0	0	0	0	0	1	0
294	8	Friday	1	0	0	0	0	0	0	0	0	0	0	0	0
294	8	Saturday	0	0	1	0	0	0	0	0	0	0	0	1	0
294	8	Sunday	0	0	1	0	0	0	0	0	0	0	0	1	0
294	10	Monday	0	0	1	0	0	0	0	0	0	0	0	1	0
294	10	Tuesday	1	0	0	0	0	0	0	0	0	0	0	0	0
294	10	Wednesday	1	0	0	0	0	0	0	0	0	0	0	0	0
294	10	Thursday	1	0	0	0	0	0	0	0	0	0	0	0	0
294	10	Friday	0	0	1	0	0	0	0	0	0	0	0	1	0
294	10	Saturday	1	0	0	0	0	0	0	0	0	0	0	0	0
294	10	Sunday	0	0	1	0	0	0	0	0	0	0	0	1	0
294	11	Monday	1	0	0	0	0	0	0	0	0	0	0	0	0
294	11	Tuesday	0	1	0	0	1	0	0	0	0	0	0	2	1
294	11	Wednesday	1	0	0	0	0	0	0	0	0	0	0	0	0
294	11	Thursday	0	1	0	0	1	0	0	0	0	0	0	2	1
294	11	Friday	0	0	0	0	1	0	0	0	0	0	0	1	0
294	11	Saturday	1	0	0	0	0	0	0	0	0	0	0	0	0
294	11	Sunday	1	0	0	0	0	0	0	0	0	0	0	0	0
294	12	Monday	1	0	0	0	0	0	0	0	0	0	0	0	0
294	12	Tuesday	1	0	0	0	0	0	0	0	0	0	0	0	0
294	12	Wednesday	1	0	0	0	0	0	0	0	0	0	0	0	0
294	12	Thursday	0	0	1	0	0	0	0	0	0	0	0	1	0
294	12	Friday	0	0	1	0	0	0	0	0	0	0	0	1	0
294	12	Saturday	1	0	0	0	0	0	0	0	0	0	0	0	0
294	12	Sunday	0	0	1	0	0	0	0	0	0	0	0	1	0

## Sheet: 305_Overview
study__id	weeks__id	visitdate	nosymptoms	lateSymptoms	weeklysymptoms	weeklyfever	ownvisit	because	reason_symptoms	reason_3rdWeek
305	1	2024-10-18T05:28:09	1		4	0	1	because of his symptoms	1	0
305	2	2024-10-18T05:28:22	1		3	1	1	because of his symptoms	1	0
305	3	2024-10-18T05:57:52	1		4	0	1	because of his symptoms	1	1
305	4	2024-10-29T12:15:13	1		6	0	1	because of his symptoms	1	0
305	5	2024-11-08T07:26:55	1		4	0	1	because of his symptoms	1	0
305	6	2024-11-14T07:39:53	1		4	0	1	because of his symptoms	1	1
305	7	2024-11-21T12:51:02	1		1	0		because it's the 3rd week again	0	0
305	8	2024-11-21T12:51:55	1		9	1	1	because of his symptoms	1	0
305	9	2024-12-03T13:44:11	1		7	1	1	because of his symptoms	1	1
305	10	2024-12-05T12:16:59	1		8	1	1	because of his symptoms	1	0
305	11	2024-12-17T10:00:59	1		8	1	1	because of his symptoms	1	0
305	12	2025-01-07T07:40:49	1		10	1	1	because of his symptoms	1	1
305	13	##N/A##			0	0		because it's the 3rd week again	0	0

## Sheet: 305_Details
study__id	weeks__id	dow__id	None of the other symptoms	Fever	Fatigue	Headache	Body Aches	Malaise (feeling unwell)	Diarrhoea	Nausea/Vomitting	Chills	Loss of Appetite	Medicine	dailysymptoms	fever_reported
305	1	Monday	0	0	0	1	0	0	0	0	0	0	0	1	0
305	1	Tuesday	0	0	0	1	0	0	0	0	0	0	0	1	0
305	1	Wednesday	0	0	0	1	0	0	0	0	0	0	0	1	0
305	1	Thursday	1	0	0	0	0	0	0	0	0	0	0	0	0
305	1	Friday	0	0	0	1	0	0	0	0	0	0	0	1	0
305	1	Saturday	1	0	0	0	0	0	0	0	0	0	0	0	0
305	1	Sunday	1	0	0	0	0	0	0	0	0	0	0	0	0
305	2	Monday	0	1	1	0	0	0	0	0	0	0	0	2	1
305	2	Tuesday	1	0	0	0	0	0	0	0	0	0	0	0	0
305	2	Wednesday	0	0	0	1	0	0	0	0	0	0	0	1	0
305	2	Thursday	1	0	0	0	0	0	0	0	0	0	0	0	0
305	2	Friday	1	0	0	0	0	0	0	0	0	0	0	0	0
305	2	Saturday	1	0	0	0	0	0	0	0	0	0	0	0	0
305	2	Sunday	1	0	0	0	0	0	0	0	0	0	0	0	0
305	3	Monday	0	0	1	0	0	0	0	0	0	0	0	1	0
305	3	Tuesday	1	0	0	0	0	0	0	0	0	0	0	0	0
305	3	Wednesday	1	0	0	0	0	0	0	0	0	0	0	0	0
305	3	Thursday	0	0	0	1	0	0	0	0	0	0	0	1	0
305	3	Friday	0	0	0	1	0	0	0	0	0	0	0	1	0
305	3	Saturday	0	0	0	1	0	0	0	0	0	0	0	1	0
305	3	Sunday	1	0	0	0	0	0	0	0	0	0	0	0	0
305	4	Monday	0	0	1	0	0	0	0	0	0	0	0	1	0
305	4	Tuesday	0	0	1	0	1	0	0	0	0	0	0	2	0
305	4	Wednesday	0	0	1	1	0	0	0	0	0	0	0	2	0
305	4	Thursday	0	0	0	1	0	0	0	0	0	0	0	1	0
305	4	Friday	1	0	0	0	0	0	0	0	0	0	0	0	0
305	4	Saturday	1	0	0	0	0	0	0	0	0	0	0	0	0
305	4	Sunday	1	0	0	0	0	0	0	0	0	0	0	0	0
305	5	Monday	0	0	1	1	0	0	0	0	0	0	0	2	0
305	5	Tuesday	0	0	0	1	0	0	0	0	0	0	0	1	0
305	5	Wednesday	0	0	0	1	0	0	0	0	0	0	0	1	0
305	5	Thursday	1	0	0	0	0	0	0	0	0	0	0	0	0
305	5	Friday	1	0	0	0	0	0	0	0	0	0	0	0	0
305	5	Saturday	1	0	0	0	0	0	0	0	0	0	0	0	0
305	5	Sunday	1	0	0	0	0	0	0	0	0	0	0	0	0
305	6	Monday	1	0	0	0	0	0	0	0	0	0	0	0	0
305	6	Tuesday	1	0	0	0	0	0	0	0	0	0	0	0	0
305	6	Wednesday	1	0	0	0	0	0	0	0	0	0	0	0	0
305	6	Thursday	0	0	1	0	0	0	0	0	0	0	0	1	0
305	6	Friday	0	0	1	0	0	0	0	0	0	0	0	1	0
305	6	Saturday	0	0	1	0	0	0	0	0	0	0	0	1	0
305	6	Sunday	0	0	1	0	0	0	0	0	0	0	0	1	0
305	7	Monday	0	0	0	0	1	0	0	0	0	0	0	1	0
305	7	Tuesday	1	0	0	0	0	0	0	0	0	0	0	0	0
305	7	Wednesday	1	0	0	0	0	0	0	0	0	0	0	0	0
305	7	Thursday	1	0	0	0	0	0	0	0	0	0	0	0	0
305	7	Friday	1	0	0	0	0	0	0	0	0	0	0	0	0
305	7	Saturday	1	0	0	0	0	0	0	0	0	0	0	0	0
305	7	Sunday	1	0	0	0	0	0	0	0	0	0	0	0	0
305	8	Monday	0	0	0	1	0	0	0	0	0	0	0	1	0
305	8	Tuesday	0	0	0	0	1	0	0	0	0	0	0	1	0
305	8	Wednesday	0	1	0	0	0	0	0	0	0	0	0	1	1
305	8	Thursday	0	0	1	0	0	0	0	0	0	0	0	1	0
305	8	Friday	0	0	1	0	0	0	0	0	0	0	0	1	0
305	8	Saturday	0	0	1	1	0	0	1	0	0	0	0	3	0
305	8	Sunday	0	0	0	0	1	0	0	0	0	0	0	1	0
305	9	Monday	0	1	1	0	0	0	0	0	0	0	0	2	1
305	9	Tuesday	0	1	1	0	0	0	0	0	0	0	0	2	1
305	9	Wednesday	1	0	0	0	0	0	0	0	0	0	0	0	0
305	9	Thursday	0	0	0	1	0	0	0	0	0	0	0	1	0
305	9	Friday	0	0	0	1	0	0	0	0	0	0	0	1	0
305	9	Saturday	0	0	0	1	0	0	0	0	0	0	0	1	0
305	9	Sunday	1	0	0	0	0	0	0	0	0	0	0	0	0
305	10	Monday	0	0	0	0	1	0	0	0	0	0	0	1	0
305	10	Tuesday	0	0	0	0	1	0	0	0	0	0	0	1	0
305	10	Wednesday	0	0	0	0	1	0	0	0	0	0	0	1	0
305	10	Thursday	0	1	1	0	0	0	0	0	0	0	0	2	1
305	10	Friday	0	1	1	0	0	0	0	0	0	0	0	2	1
305	10	Saturday	0	0	1	0	0	0	0	0	0	0	0	1	0
305	10	Sunday	1	0	0	0	0	0	0	0	0	0	0	0	0
305	11	Monday	0	0	1	0	0	0	0	0	0	0	0	1	0
305	11	Tuesday	0	0	1	0	1	0	0	0	0	0	0	2	0
305	11	Wednesday	0	1	0	0	1	0	0	0	0	0	0	2	1
305	11	Thursday	0	1	0	0	0	0	0	0	0	0	0	1	1
305	11	Friday	0	1	0	0	0	0	0	0	0	0	0	1	1
305	11	Saturday	0	1	0	0	0	0	0	0	0	0	0	1	1
305	11	Sunday	1	0	0	0	0	0	0	0	0	0	0	0	0
305	12	Monday	0	0	1	0	1	0	0	0	0	0	0	2	0
305	12	Tuesday	0	1	1	0	1	0	0	0	0	0	0	3	1
305	12	Wednesday	0	0	1	1	0	0	0	0	0	0	0	2	0
305	12	Thursday	0	0	0	1	0	0	0	0	0	0	0	1	0
305	12	Friday	0	0	0	1	0	0	0	0	0	0	0	1	0
305	12	Saturday	0	0	0	1	0	0	0	0	0	0	0	1	0
305	12	Sunday	1	0	0	0	0	0	0	0	0	0	0	0	0

## Sheet: Overview_Symptom_Reduction
study_id	interview_start	gan_initial	initial_week	positive_test	test_week	eligible?	#reported_symptoms	potential_reduction	%potential_reduction
16	2024-03-15	2024-05-12	8	2024-05-28	11	yes	45	17	0.377778
18	2024-03-15	2024-04-14	4	2024-04-22	6	yes	52	22	0.423077
29	2024-03-18	2024-04-28	5	2024-05-17	8	yes	110	90	0.818182
41	2024-03-27	2024-04-13	2	2024-04-25	4	yes	9	8	0.888889
43	2024-03-26	2024-05-20	8	2024-05-30	9	yes	141	52	0.368794
48	2024-03-26	2024-04-22	4	2024-05-13	7	yes	89	53	0.595506
54	2024-03-26	2024-10-18	29	2024-11-04	32	no
57	2024-03-26	2024-09-23	26	2024-10-05	27	no
87	2024-03-21	2024-04-08	3	2024-04-16	4	yes	34	30	0.882353
97	2024-05-10	2024-04-06	-5	2024-04-18	-3	no
111	2024-05-20	2024-05-12	-2	2024-05-21	0	yes	32	32	1
141	2025-01-06	2024-08-15	31	2024-09-04	34	no
150	##N/A##	2024-05-11		2024-05-16		no
154	2024-12-02	2024-05-11	-30	2024-05-29	-27	no
159	2024-05-17	2024-06-08	3	2024-06-18	5	yes	48	40	0.833333
161	2024-06-20	2024-04-06	-11	2024-04-24	-8	no
167	##N/A##	2024-09-03		2024-09-08		no
174	2024-05-23	2024-06-08	2	2024-06-28	5	yes	107	87	0.813084
182	2024-07-01	2024-04-12	-12	2024-04-24	-10	no
188	2024-05-07	2024-10-04	21	2024-10-14	23	no
198	2025-01-06	2024-10-05	38	2024-10-06	38	no
201	2024-05-14	2024-06-17	5	2024-06-26	6	yes	70	52	0.742857
209	2024-05-07	2024-07-19	10	2024-07-24	11	yes	42	10	0.238095
223	2024-07-25	2024-07-01	-3	2024-07-22	0	yes	22	22	1
234	2024-05-20	2024-05-29	1	2024-05-29	1	yes	30	30	1
241	2024-07-18	2024-10-19	13	2024-11-07	16	no
260	2024-05-30	2024-08-18	11	2024-08-23	12	yes	54	14	0.259259
262	2024-09-05	2024-07-26	-6	2024-08-14	-3	no
279	2024-09-12	2024-09-30	3	2024-10-16	5	yes	57	49	0.859649
287	2024-09-19	2024-10-16	4	2024-10-23	5	yes	27	17	0.62963
294	2024-10-03	2024-10-23	3	2024-10-24	3	yes	43	37	0.860465
298	2024-09-23	2024-09-23	0	2024-09-24	0	yes	26	26	1
316	2024-09-10	2024-10-21	6	2024-10-22	6	yes	25	13	0.52
108	2024-04-23	2024-07-04	10	2024-07-24	13	yes	249	62	0.248996
113	2024-04-17	2024-06-21	9	2024-07-05	11	yes	96	9	0.09375
122	2024-04-23	2024-04-20	-1	2024-04-29	1	yes	178	178	1
154	2024-12-02	2024-05-31	-27	2024-06-19	-24	no
201	2024-05-14	2024-07-23	10	2024-07-24	10	yes	70	17	0.242857
202	2024-07-25	2024-09-24	9	2024-10-06	10	yes	37	9	0.243243
305	2024-10-18	2024-09-30	-2	2024-10-17	0	yes	68	68	1
316	2024-09-10	2024-10-21	6	2024-11-11	9	yes	25	13	0.52
120	2024-05-14	2024-10-17	22	2024-11-06	25	no
						eligible_sum	#reported_symptoms_sum	potential_reduction_sum	%potential_reduction_sum
						27	1786	1057	0.646659
